# Supplementary material for: Searching for the Predictors of Response to BoNT-A in Migraine Using Machine Learning Approaches
Source: Toxins (Basel). 2023 May 29;15(6):364. doi: 10.3390/toxins15060364 (PMC10303214; doi:10.3390/toxins15060364)
Supplement: Supplementary file 1 [file toxins-15-00364-s001.zip]

Archive with 6 entries (6 files):
- .DS_Store
- Icon_
- tableS1_4th_cycle_def.xlsx
- tableS2_full_population_def.xlsx
- tableS3_validation_4features_def.xlsx
- tableS4_literature.pdf
